# Supplementary material for: The Burden of Impaired Serum Albumin Antioxidant Properties and Glyco-Oxidation in Coronary Heart Disease Patients with and without Type 2 Diabetes Mellitus
Source: Antioxidants (Basel). 2022 Jul 30;11(8):1501. doi: 10.3390/antiox11081501 (PMC9404962; doi:10.3390/antiox11081501)
Supplement: Supplementary file 1 [file antioxidants-11-01501-s001.zip]

Archive with 1 entries (1 files):
- antioxidants-1809303-supplementary.pdf
